# Supplementary material for: Nesting Ecology of European Hedgehogs (Erinaceus europaeus) in Urban Areas in Southeast Spain: Nest Habitat Use and Characteristics
Source: Animals (Basel). 2023 Jul 29;13(15):2453. doi: 10.3390/ani13152453 (PMC10417487; doi:10.3390/ani13152453)
Supplement: Supplementary file 1 [file animals-13-02453-s001.zip]

Archive with 1 entries (1 files):
- animals-2503226-supplementary.pdf
